# Supplementary material for: Joint analysis of structured and semi-structured community science data improves precision of relative abundance but not trends in birds
Source: Sci Rep. 2022 Nov 24;12:20289. doi: 10.1038/s41598-022-23603-0 (PMC9700822; doi:10.1038/s41598-022-23603-0)
Supplement: Supplementary file 15 — Supplementary Information 3. [file 41598_2022_23603_MOESM15_ESM.txt]

  model {

  ### Priors
  ## Priors for process model
  log_gamma_alpha_mu ~ dnorm(0, .01)
  log_gamma_alpha_tau_bcr ~ dgamma(.01, .01)
  log_gamma_alpha_sd_bcr <- 1 / sqrt(log_gamma_alpha_tau_bcr)

  log_gamma_alpha_tau_grid ~ dgamma(.01, .01)
  log_gamma_alpha_sd_grid <- 1 / sqrt(log_gamma_alpha_tau_grid)

  log_gamma_beta_mu ~ dnorm(0, .01)
  log_gamma_beta_tau_bcr ~ dgamma(.01, .01)
  log_gamma_beta_sd_bcr <- 1 / sqrt(log_gamma_beta_tau_bcr)

  log_gamma_beta_tau_grid ~ dgamma(.01, .01)
  log_gamma_beta_sd_grid <- 1 / sqrt(log_gamma_beta_tau_grid)

  for (k in 1:nbcr) {
    log_gamma_alpha_bcr[k] ~ dnorm(log_gamma_alpha_mu, log_gamma_alpha_tau_bcr)
    log_gamma_beta_bcr[k] ~ dnorm(log_gamma_beta_mu, log_gamma_beta_tau_bcr)
  } # k

  for (i in 1:ngrid) {
    log_gamma_alpha[i] ~ dnorm(log_gamma_alpha_bcr[bcr[i]], log_gamma_alpha_tau_grid)
    log_gamma_beta[i] ~ dnorm(log_gamma_beta_bcr[bcr[i]], log_gamma_beta_tau_grid)
  } # i

  log_gamma_tau ~ dgamma(.01, .01)
  log_gamma_sd <- 1 / sqrt(log_gamma_tau)

  ## Priors for observation model (BBS)  
  delta_first ~ dnorm(0, .01)

  bbs_obs_tau ~ dgamma(.01, .01)
  bbs_obs_sd <- 1 / sqrt(bbs_obs_tau)
  for (j in 1:bbs_nrteobs) {
    bbs_obs_epsilon[j] ~ dnorm(0, bbs_obs_tau) 
  } # j

  omega_bbs ~ dunif(0, 1)
  
  ## Priors for observation model (eBird)
  ebird_alpha ~ dnorm(0, .01)
  ebird_beta1 ~ dnorm(0, .01)
  ebird_beta2 ~ dnorm(0, .01)
  ebird_beta3 ~ dnorm(0, .01)
  ebird_beta4 ~ dnorm(0, .01)
  ebird_beta5 ~ dnorm(0, .01)
  ebird_beta6 ~ dnorm(0, .01)

  ebird_obs_tau ~ dgamma(.01, .01)
  ebird_obs_sd <- 1 / sqrt(ebird_obs_tau)
  for (j in 1:ebird_nrteobs) {
    ebird_obs_epsilon[j] ~ dnorm(0, ebird_obs_tau) 
  } # j

  omega_ebird ~ dunif(0, 1)

  ### Process model
  for (i in 1:ngrid) {
    for (t in 1:nyear) {
      log_gamma_mu[i,t] <- log_gamma_alpha[i] + log_gamma_beta[i] * year_cov[t]
      log_gamma[i,t] ~ dnorm(log_gamma_mu[i,t], log_gamma_tau)
      gamma[i,t] <- exp(log_gamma[i,t])
    } # t
  } # i

  ### Observation model
  ## BBS
  for (k in 1:bbs_ncount) {
    log_gamma_route_bbs[k] <- log_gamma[bbs_grid[k],bbs_year[k]] + log(bbs_route_area/grid_area)
    zero_bbs[k] ~ dbern(omega_bbs)
    bbs_lambda[k] <- exp(
      log_gamma_route_bbs[k] + 
      delta_first * bbs_first[k] + 
      bbs_obs_epsilon[bbs_rteobs[k]])
    bbs_lambda_hacked[k] <- bbs_lambda[k]*(1-zero_bbs[k]) + 1e-10*zero_bbs[k]
    bbs_count[k] ~ dpois(bbs_lambda_hacked[k])
  } # k

  ## eBird
  for (k in 1:ebird_ncount) {
    log_gamma_route_ebird[k] <- log_gamma[ebird_grid[k],ebird_year[k]]
    zero_ebird[k] ~ dbern(omega_ebird)
    ebird_lambda[k] <- exp(
      log_gamma_route_ebird[k] + 
      ebird_alpha + 
      ebird_beta1 * ebird_start_time_cos[k] + 
      ebird_beta2 * ebird_start_time_sin[k] + 
      ebird_beta3 * ebird_duration[k] + 
      ebird_beta4 * ebird_dist_travel[k] + 
      ebird_beta5 * ebird_stationary[k] + 
      ebird_beta6 * ebird_no_obs[k] + 
      ebird_obs_epsilon[ebird_rteobs[k]])  
    ebird_lambda_hacked[k] <- ebird_lambda[k]*(1-zero_ebird[k]) + 1e-10*zero_ebird[k]
    ebird_count[k] ~ dpois(ebird_lambda_hacked[k])
  } # k

  } # model
